# Supplementary material for: Association between Relative Handgrip Strength and Chronic Lower Back Pain: A Nationwide Cross-Sectional Analysis of the Korea National Health and Nutrition Examination Survey
Source: Int J Environ Res Public Health. 2021 Oct 14;18(20):10770. doi: 10.3390/ijerph182010770 (PMC8535507; doi:10.3390/ijerph182010770)
Supplement: Supplementary file 1 [file ijerph-18-10770-s001.zip]

Archive with 1 entries (1 files):
- ijerph-1351321-supplementary.pdf
